# Supplementary material for: Amlexanox: Readthrough Induction and Nonsense-Mediated mRNA Decay Inhibition in a Charcot–Marie–Tooth Model of hiPSCs-Derived Neuronal Cells Harboring a Nonsense Mutation in GDAP1 Gene
Source: Pharmaceuticals (Basel). 2023 Jul 21;16(7):1034. doi: 10.3390/ph16071034 (PMC10385573; doi:10.3390/ph16071034)
Supplement: Supplementary file 1 [file pharmaceuticals-16-01034-s001.zip]

Archive with 1 entries (1 files):
- pharmaceuticals-2445955-supplementary.pdf
